# Supplementary material for: The Dilemma of the Level of the Inferior Mesenteric Artery Ligation in the Treatment of Diverticular Disease: A Systematic Review of the Literature
Source: J Clin Med. 2022 Feb 10;11(4):917. doi: 10.3390/jcm11040917 (PMC8880703; doi:10.3390/jcm11040917)
Supplement: Supplementary file 1 [file jcm-11-00917-s001.zip]

Archive with 1 entries (1 files):
- jcm-1572639-supplementary.pdf
